# Supplementary material for: Bioengineering Human Upper Respiratory Mucosa: A Systematic Review of the State of the Art of Cell Culture Techniques
Source: Bioengineering (Basel). 2024 Aug 13;11(8):826. doi: 10.3390/bioengineering11080826 (PMC11352167; doi:10.3390/bioengineering11080826)
Supplement: Supplementary file 1 [file bioengineering-11-00826-s001.zip]

Archive with 2 entries (2 files):
- Supplementary_Table_S1_Data_Extraction_Codebook.pdf
- Supplementary_Table_S2_Extraction_Data.pdf
